# Supplementary material for: Comparison of Endogenous Alpharetroviruses (ALV-like) across Galliform Species: New Distant Proviruses
Source: Microorganisms. 2023 Dec 31;12(1):86. doi: 10.3390/microorganisms12010086 (PMC10820513; doi:10.3390/microorganisms12010086)
Supplement: Supplementary file 1 [file microorganisms-12-00086-s001.zip]

Archive with 1 entries (1 files):
- microorganisms-2766067-supplementary.pdf
